# Supplementary material for: Widespread gene duplication and adaptive evolution in the RNA interference pathways of the Drosophila obscura group
Source: BMC Evol Biol. 2019 May 8;19:99. doi: 10.1186/s12862-019-1425-0 (PMC6505081; doi:10.1186/s12862-019-1425-0)
Supplement: Supplementary file 4 — Table S3. Additional MK test analysis. Table the results of additional MK test analysis where minor allele frequency is removed, repetition with larger dataset and results in D. melanogaster. (XLSX 12 kb) [file 12862_2019_1425_MOESM4_ESM.xlsx]

## Sheet: MAF_removed
Gene	Ds	Dn	Ps	Pn	a	Fisher
						p-value
Armi	38	74	7	11	0.193	0.79
Arx-ancestral	2	9	3	0	1	0.0274
Arx-duplicate	3	5	1	1	0.4	1
Cuff-ancestral	5	29	2	8	0.31	1
Cuff-duplicate	6	41	5	4	0.883	0.0099
Tejas-ancestral	11	24	5	11	-0.008	1
Tejas-duplicate	17	69	1	2	0.507	0.496
Mael-ancestral	8	28	4	4	0.714	0.1846
Mael-duplicate	4	31	2	1	0.935	0.0592
Vret-ancestral	18	35	16	27	0.132	0.831
Vret-duplicate	25	68	8	7	0.665	0.069
Ago2b	41	53	2	6	-1.321	0.4621
Ago2c	2	34	0	5	0	0
Ago2d	27	44	2	8	-1.455	0.318
Ago2e	4	19	13	2	0.968	3.7e-05

## Sheet: Larger_dataset_Fuller
Gene	Ds	Dn	Ps	Pn	NI	a	Fisher
							p-value
Armi	33	71	36	38	0.491	0.509	0.02259
Arx-ancestral	2	7	14	4	0.082	0.918	0.011
Arx-duplicate	3	5	14	11	0.471	0.529	0.438
Cuff-ancestral	4	29	18	16	0.123	0.877	0.000569
Cuff-duplicate	6	39	15	18	0.185	0.815	0.002
Tejas-ancestral	12	23	11	28	1.328	-0.328	0.62
Tejas-duplicate	14	67	16	23	0.3	0.7	0.0069
Mael-ancestral	8	27	7	22	0.724	0.276	0.568
Mael-duplicate	4	28	11	15	0.195	0.805	0.015
Vret-ancestral	17	33	44	85	0.995	0.005	1
Vret-duplicate	25	65	25	27	0.415	0.585	0.018

## Sheet: DGRP Freeze 1 Dmel_Dsim
Gene	Ds	Dn	Ps	Pn	NI	a	Fisher p-value
Arx	9	3	3	3	0	0.333	0.04
Ago2	53	100	1	4	2.12	-1.12	0.66
Tejas	35	87	4	20	2.011	-1.011	0.314
Mael	22	36	4	5	0.764	0.236	0.72
Armi	54	64	17	6	0.298	0.702	0.02
Vret	45	30	13	17	1.962	-0.962	0.134
Cuff	33	62	5	5	0.532	0.468	0.49
